# Supplementary material for: Inferior herbivorous competitors avoid traces of superior competitors to prevent losing competition
Source: Exp Appl Acarol. 2026 Jun 3;97(1):5. doi: 10.1007/s10493-026-01150-x (PMC13233938; doi:10.1007/s10493-026-01150-x)
Supplement: Supplementary file 1 — Supplementary Material 1 [file 10493_2026_1150_MOESM1_ESM.xlsx]

## Sheet: Sheet1
Inferior competitors avoid traces of superior competitors to prevent losing competition
Shiori Kinto* and Shuichi Yano
Effect of spider mite webs on the performance of competitors
Data Content: Fecundity (number of eggs laid per female over 24 h) of spider mites.
Experimental Groups: "Web+" indicate the presence of heterospecific webs; "Web−" indicate their absence (control).
Species: Tetranychus kanzawai and Panonychus citri.
Species that constructed webs	T. kanzawai
Species that laid eggs	P. citri
Individual ID (NO.)	Web+ (no. eggs)	Web− (no. eggs)
1	6	0
2	8	0
3	8	0
4	8	7
5	7	7
6	6	3
7	3	1
8	0	1
9	0	1
10	6	0
11	3	0
12	3	0
13	7	4
14	6	3
15	4	3
16	5	3
17	5	1
18	1	4
19	2	1
20	5	NA
Species that constructed webs	P. citri
Species that laid eggs	T. kanzawai
Individual ID (NO.)	Web+ (no. eggs)	Web− (no. eggs)
1	23	24
2	22	20
3	26	23
4	22	24
5	25	23
6	20	19
7	22	20
8	20	19
9	22	18
10	19	22
11	20	22
12	20	21
13	27	0
14	26	26
15	22	25
16	25	24
17	19	24
18	25	23
19	25	22
20	23	22
21	25	15
22	19	25
23	19	22
24	20	27
